# Supplementary material for: Linking New Alleles at the Oscillator Loci to Flowering and Expansion of Asian Rice
Source: Genes (Basel). 2023 Oct 31;14(11):2027. doi: 10.3390/genes14112027 (PMC10671530; doi:10.3390/genes14112027)
Supplement: Supplementary file 1 [file genes-14-02027-s001.zip]

Archive with 1 entries (1 files):
- genes-2630585-supplementary.pdf
